# Supplementary material for: Heterologous Overexpression of Magnaporthe oryzae Effector PWL2 Enhances Rice Blast Resistance via SA-Mediated and PWL2-Derived siRNA Defense
Source: Plants (Basel). 2025 Oct 30;14(21):3312. doi: 10.3390/plants14213312 (PMC12608615; doi:10.3390/plants14213312)
Supplement: Supplementary file 1 [file plants-14-03312-s001.zip]

Archive with 1 entries (1 files):
- plants-3878231-supplementary.pdf
